# Supplementary material for: The Early ANTP Gene Repertoire: Insights from the Placozoan Genome
Source: PLoS One. 2008 Aug 21;3(8):e2457. doi: 10.1371/journal.pone.0002457 (PMC2515636; doi:10.1371/journal.pone.0002457)
Supplement: Table S1 — Sequences of the Trichoplax homeodomains/homeoboxes as well as other conserved motifs and genomic scaffold coordinates. (0.04 MB XLS) [file pone.0002457.s004.xls]

## Sheet: Tabelle1
name	scaffold# - position	HD	homeobox	accession#	homeobox interrupted by intron	homeobox prediction	remark	other conserved domains	type of domain	other domain predicted coding sequence
ANTP class
Dbx/Hlx	#1 - 2531101-2531853	TMLRRAVFTEQQRKGLEKRFQVQKYISKSERRKLATKLNLKDSQVKIWFQNRRMKWRNCK	ACCATGCTAAGAAGAGCAGTTTTTACCGAGCAACAACGCAAAGGACTCGAGAAGCGATTTCAAGTTCAAAAATATATTTCGAAATCAGAGAGAAGGAAGCTCGCTACCAAGTTAAATCTGAAAGATTCTCAAGTTAAAATTTGGTTTCAGAATCGCAGGATGAAATGGCGAAACTGCAAA	EU700377	yes	GenomeScan/Genscan
NK2a	#1 - 4327052-4327318	CSKRRILFTQMQVSELEKRFKRQRYLSAQEREHLAKLIDLTPTQVKIWFQNHRYKCKRQF	TGTTCCAAAAGAAGAATCTTATTTACTCAAATGCAAGTTAGTGAGCTTGAGAAACGCTTTAAGCGGCAACGCTATCTCTCCGCACAAGAACGCGAACATCTAGCTAAATTAATTGATTTAACTCCGACACAAGTTAAAATTTGGTTTCAAAATCATAGGTACAAGTGTAAACGACAATTT	EU700378	yes	GenomeScan/Genscan
NK2b	#1 - 4347156-4347494	KKKRRILFTKNQTDQLEKRFRQQKYLSAPEREHLANMIKLTPTQVKIWFQNHRYKCKRQK	AAAAAGAAGAGAAGAATCTTATTTACTAAAAATCAGACAGATCAGTTAGAAAAACGATTTAGACAGCAGAAATATCTATCGGCACCTGAACGGGAACACTTAGCAAATATGATAAAGTTGACTCCAACTCAAGTTAAAATTTGGTTTCAGAATCATCGTTACAAATGTAAGCGACAAAAG	EU700379	yes	GenomeScan/Genscan
NK2c	#1 - 4356724-4356903	HHRRRILFSSQQVEVLQNRFQINIYLSPIEREQLARKLHLSPKQVKVWFQNQRYKKRKKF	CATCATCGACGACGAATTCTATTCTCATCACAACAAGTAGAAGTATTGCAAAATCGATTCCAAATTAACATTTATTTGTCGCCCATTGAACGTGAACAATTAGCAAGAAAGCTTCATTTATCACCTAAGCAAGTTAAAGTGTGGTTTCAAAATCAACGCTATAAGAAAAGAAAAAAGTTT	EU700380	no	orf
NK-related1	#1 - 4363591-4363218	SRCPRIPFSKDQLNLMEDVFQQQQYLSPRDIENLCRKLDLKEHRVKNWFQNRRAREKRAR	AGTCGCTGTCCACGCATTCCATTTTCAAAGGATCAGTTAAATTTAATGGAAGATGTTTTTCAACAACAACAATACCTATCACCTCGCGATATTGAAAATCTTTGTAGGAAATTAGATTTAAAGGAACATCGTGTTAAAAATTGGTTTCAGAATCGTCGAGCTCGAGAAAAAAGAGCAAGA	EU700381	yes	GenomeScan/Genscan	unusual M16 residue
Mnx	#16 - 1304432-1304611	KRRPRTAFTCEQLLTLEEEFKKNRYLSRSRRLEVAKMLMLNETQVKIWFQNRRMKWKRNK	AAACGTCGACCACGGACCGCATTTACCTGTGAACAATTGCTAACATTAGAAGAGGAGTTTAAGAAAAACAGGTACCTTTCGCGATCGCGTCGCCTTGAAGTAGCTAAGATGTTGATGTTAAATGAGACGCAAGTCAAAATTTGGTTTCAAAATCGTCGCATGAAATGGAAAAGGAATAAA	EU700382	no	orf
NK-related2	#16 - 1319833-1320012	KRRTRTSFSPDQKRELTNRFESNPYIKSSERRALAAKLGLPDRVVKNYFQNRQGLIDIIR	AAAAGAAGAACTAGAACAAGTTTTTCCCCTGATCAGAAACGAGAATTAACAAATCGATTCGAAAGTAATCCTTACATCAAATCTAGTGAACGAAGAGCTTTAGCAGCTAAACTTGGTCTTCCTGATAGAGTGGTTAAGAATTACTTTCAAAACAGGCAAGGATTAATTGACATTATTAGA	EU700383	no	orf
NK6	#17 - 759408-759229	DKHSRPTFSGRQILALENVFQKTRYVVGPERSRLAFVLGMTENQVKVWFQNRRTKWRKSQ	GATAAACATTCCCGACCTACATTTTCGGGTAGGCAAATACTGGCCTTGGAAAACGTTTTTCAAAAAACTAGGTACGTGGTGGGACCAGAACGATCACGCTTAGCTTTCGTGCTGGGGATGACTGAAAATCAAGTTAAGGTTTGGTTCCAGAACCGACGTACAAAATGGCGAAAAAGTCAA	EU700384	no	orf
Hox/ext.Hox-related	#17 - 770088-769333	SKLRRISFTPDQLNALGHEFTLNPYCPGKRGIAIASKINVSSKQVSTWFQNKRAKEKRVT	TCCAAGCTGCGTCGGATTAGTTTTACGCCTGATCAACTGAATGCTTTAGGCCATGAATTCACGCTCAATCCATATTGTCCTGGCAAAAGGGGTATCGCTATTGCTAGTAAAATTAATGTATCTAGCAAACAAGTTAGCACATGGTTTCAAAATAAACGAGCCAAAGAGAAAAGGGTAACT	EU700385	yes	GenomeScan/Genscan
NK5/Hmx	#17 - 805009-805188	KKKTRTVFSRTQVIHLEATFDQKKYLSSAERAGLANLLCLTEQQVKIWFQNRRNKLKRQL	AAAAAGAAGACCAGAACTGTCTTTTCACGAACTCAAGTTATTCACTTAGAAGCAACATTTGATCAAAAGAAATATTTATCATCAGCTGAACGCGCTGGTTTAGCTAATTTGTTATGCTTAACGGAACAACAAGTTAAAATTTGGTTTCAAAATCGCCGTAATAAATTGAAACGTCAATTA	EU700386	no	orf
Hex	#17 - 828801-827558	RKGGQIRFSVNQTTDLEKKFETHKYLSPNERKLLAARVKLTEKQVKTWFQNRRAKWRRLK	CGTAAAGGTGGACAGATTCGATTTTCAGTTAATCAAACAACGGATCTAGAAAAGAAGTTTGAAACACATAAGTATTTGTCACCAAACGAGAGAAAGTTGTTAGCTGCGCGAGTGAAATTAACTGAAAAACAAGTTAAAACATGGTTTCAGAATCGTCGAGCTAAATGGCGAAGATTAAAG	EU700387	yes	GenomeScan/Genscan
Not	#24 - 116979-117158	NKRVRTIFTPDQLTKLEKEFDQQQYMVGAQRLYLANTLKLSEAQVKVWFQNRRIKWRKDQ	AATAAACGTGTTCGAACTATCTTTACGCCCGATCAACTGACCAAGTTAGAGAAAGAATTTGATCAGCAACAGTATATGGTGGGTGCTCAACGTTTATACTTAGCGAATACATTGAAACTGAGTGAGGCACAAGTTAAGGTATGGTTTCAAAATCGTCGAATTAAATGGCGAAAAGATCAA	EU700388	no	orf
Dlx	#33 - 183131-183310	NRKPRTIFTSAQLNELNNRFRLSHYLGLPERADLAASLGLTQTQVKIWFQNRRSKLKKST	AATCGTAAACCCCGCACCATCTTTACCAGTGCACAATTAAACGAATTAAATAACCGATTTCGTCTATCGCATTATTTGGGATTACCAGAACGAGCAGATTTAGCTGCTTCACTTGGCCTAACACAAACTCAAGTCAAAATATGGTTTCAAAATAGGCGATCTAAGCTGAAAAAATCAACT	EU700389	no	orf
Trox-2/Gsx	#38 - 297828-297649	TKRIRTAYTSMQLLELEKEFNSSRYLSRLRRIEIANMLNLSEKQVKIWFQNRRVKWKKDN	ACTAAGCGTATACGAACAGCTTATACCAGTATGCAGTTATTAGAATTAGAAAAGGAGTTCAACAGTAGCCGATATCTATCGCGACTGAGGAGGATTGAGATTGCTAATATGTTAAATTTATCGGAGAAGCAAGTTAAAATATGGTTCCAGAATCGTCGCGTAAAGTGGAAAAAGGACAAT	EU700390	no	orf
PRD class
Gsc	#1 - 4277833-4275544	KRRHRTIFTDEQIAELEKLYEQTQYPDVTMRERIAQKIDLKEERVEVWFKNRRAKSRKER	AAAAGAAGACATCGAACTATCTTCACCGATGAACAAATAGCTGAATTGGAGAAATTGTACGAACAAACGCAATATCCCGATGTCACGATGCGAGAACGAATAGCTCAAAAAATCGATTTAAAAGAAGAGCGAGTCGAGGTTTGGTTCAAAAACCGTCGAGCTAAATCTAGAAAAGAAAGG	EU700391	yes	GenomeScan/Genscan	K50 residue
Arx1	#4 -973572-975085	RKRYRTTFTSQQLEELERAFELAPYPDVFTREDLATKISLTEARVQVWFQNRRAKWRKKE	AGGAAAAGATATCGAACAACTTTTACCAGTCAACAGTTGGAAGAACTAGAAAGAGCATTTGAACTGGCGCCTTATCCCGATGTATTTACTCGCGAAGATTTAGCAACTAAAATTTCCTTAACTGAAGCACGCGTCCAGGTTTGGTTCCAAAATAGGCGTGCCAAATGGAGAAAAAAAGAA	EU700392	yes	GenomeScan/Genscan	Q50 residue
Arx2	#4 - 1017875-1020421	QKRFRTTFTNGQLEELEKAFAITHYPDVFTREEIASRVDLTEAKVQVWFQNRRAKWRKRQ	CAGAAACGATTTCGTACTACATTTACTAATGGACAGTTAGAAGAACTAGAGAAAGCTTTTGCAATTACTCATTATCCGGATGTATTTACTCGAGAAGAAATTGCTAGTCGAGTTGATTTGACTGAAGCAAAAGTACAGGTATGGTTTCAAAATCGGCGTGCAAAGTGGAGAAAGCGACAG	EU700393	yes	GenomeScan/Genscan	Q50 residue
Prd/Pax-like	#9 - 2737834-2736567	QRRARTTFTRDQLKDLESLFEKTHYPDIVAREEIGQKLGLSEARIQIWFQNRRARWRRKE	CAACGTCGTGCTAGAACGACATTTACACGTGATCAACTAAAAGATCTGGAGTCGTTGTTTGAGAAAACGCACTATCCTGATATAGTTGCAAGAGAAGAGATTGGGCAAAAACTAGGCTTATCTGAGGCAAGAATTCAAATTTGGTTTCAGAATCGCAGAGCACGTTGGCGTAGAAAAGAA	EU700394	yes	GenomeScan/Genscan	Q50 residue, no PD
PaxB	#10 - 1078716-1079054	LRRNRTMFTDEQIKKLEDIFKSTQYPDVYTREELASKIGLSEARVQVWFSNRRAKWRKEG	TTACGTCGCAATAGAACAATGTTTACCGATGAGCAGATTAAGAAGTTAGAAGATATTTTTAAATCAACACAGTATCCTGATGTTTATACCCGAGAAGAATTGGCTTCAAAAATTGGATTATCTGAAGCTCGTGTTCAGGTATGGTTTAGCAATCGTCGCGCAAAATGGCGTAAAGAGGGA	EU700395	yes	GenomeScan/Genscan	S50 residue	HVTINQLGGVFENGRPLREAIRRHIVQLAQSGVRPCDISRQLRVSHGCVSKILCRYYQTGSVSPGIIGGSKPKVATPTVVDKIAEYKRNNSTIFAWEIREKLLGDKICDASNVPSVSSINRIVRSKV	PAX	CATGTTACAATTAATCAGCTTGGTGGCGTGTTTGAAAATGGAAGGCCACTGCGTGAAGCAATACGTCGTCATATCGTTCAATTAGCTCAAAGTGGTGTTCGTCCGTGTGATATATCACGCCAATTACGAGTATCACATGGATGTGTCAGTAAGATATTATGTCGATATTATCAAACGGGTTCTGTTAGCCCAGGTATTATTGGAGGAAGCAAGCCTAAGGTGGCAACACCAACGGTAGTTGATAAAATTGCTGAATATAAAAGGAATAATTCAACGATATTTGCGTGGGAAATTCGTGAAAAATTGCTAGGCGATAAAATTTGCGACGCTAGCAATGTACCTAGTGTTAGTTCAATCAATCGGATTGTCAGAAGTAAAGTT
Pitx	#10 - 1329339-1329845	PRRQRTHFTSYQLQELEAAFARNRYPDMTTREEIAMWINLNESRVRVWFKNRRAKWRKRE	CCAAGAAGGCAACGAACTCATTTTACAAGCTATCAATTGCAAGAACTAGAAGCTGCCTTCGCTCGTAATCGCTATCCGGATATGACAACAAGAGAAGAAATAGCTATGTGGATTAACTTAAATGAATCCCGTGTCCGAGTTTGGTTTAAAAATCGACGAGCAAAATGGCGCAAACGCGAA	EU700396	yes	GenomeScan/Genscan	K50 residue
Pax3-like	#12 - 130211-130474	PRRNRTTFTGKQLEELEKAFQINQYPEVNSREDLAKQVALSEARVQVWFSNRRAKWRRAQ	CCTCGCCGTAATAGAACTACATTCACTGGTAAGCAATTAGAAGAATTAGAAAAGGCATTTCAGATAAATCAATATCCCGAGGTGAATTCTAGAGAGGATTTAGCAAAACAAGTAGCCTTATCCGAAGCTCGCGTACAGGTCTGGTTTTCGAATCGTCGTGCGAAATGGCGACGAGCTCAA	EU700397	yes	GenomeScan/Genscan	S50 residue	GQGGVNQLGGVFINGRPLPNYIRSRIVDLAKNGVRPCDISRRLLVSHGCVSKILGRYYETGSVRPGTIGGSKPKVATPTVVAKIEQFKHENPSIFAWEIREKLINEKVCKDETVPSVSSINRVLRHRA	PAX	GGCCAAGGTGGAGTGAATCAACTCGGTGGTGTATTCATAAACGGCCGTCCATTGCCTAACTATATTCGTAGTAGAATAGTTGATTTAGCAAAAAACGGCGTAAGACCGTGTGATATATCTCGTAGGCTTTTGGTTTCTCACGGATGCGTAAGCAAAATATTAGGACGTTATTATGAAACAGGATCAGTTCGCCCTGGTACAATTGGAGGAAGTAAACCTAAAGTAGCAACACCGACAGTGGTAGCAAAGATAGAACAGTTTAAGCATGAGAACCCAAGCATATTTGCCTGGGAAATCAGAGAAAAGCTAATAAACGAAAAAGTGTGCAAAGATGAAACAGTTCCAAGTGTGAGTTCTATTAACAGGGTATTGCGACATCGAGCC
Otp	#15 - 1579470-1584001	PKRHRTRFTPGQLSELERCFSKTHYPDIFMREELALRIGLSESRVQVWFQNRRAKYKKKK	CCTAAGCGACATCGTACACGTTTTACACCTGGGCAATTAAGCGAATTAGAAAGATGTTTCAGCAAAACTCATTATCCTGACATTTTTATGCGCGAAGAATTAGCTCTAAGAATCGGATTATCGGAATCACGAGTTCAGGTATGGTTTCAAAATAGACGCGCAAAATACAAAAAAAAGAAG	EU700398	yes	GenomeScan/Genscan	Q50 residue
Ebx/Arx-like	#15 - 1599236-1599537	LRRSRTTFTTLQLHQLERAFEKTQYPDVFSREDLAMRLELTEARVQVWFQNRRAKWRKQE	CTTAGGAGAAGTCGAACTACCTTTACTACCTTACAACTTCATCAGCTTGAACGAGCATTCGAAAAAACACAATACCCTGACGTCTTTTCACGTGAAGACTTAGCTATGCGATTAGAACTAACGGAGGCTAGAGTTCAAGTGTGGTTTCAAAATCGCCGCGCTAAATGGAGGAAACAAGAA	EU700399	yes	GenomeScan/Genscan	Q50 residue
LIM HD
Lim1	#2 - 3699115-3699298	AKRQRTVLNPQQRKLFHDSFEKSSKPGKEVRDELSRKTGLSARVVQVWFQNQRAKLKKEN	GCCAAAAGGCAAAGAACTGTATTAAACCCTCAACAGAGAAAATTATTCCATGATTCTTTTGAGAAAAGTTCTAAACCTGGCAAAGAGGTTAGAGATGAATTATCACGTAAAACAGGACTAAGCGCTCGAGTAGTTCAAGTCTGGTTTCAAAATCAACGAGCAAAATTGAAAAAAGAAAAT	EU700400	yes	GenomeScan/Genscan		CTGCNQLIQDKFLLKVADDLWHEDCLRCYKCTQPLSKSCYIKDHKLYCKEDYDKLFGTRCDGCGRIIASKQELVMKALKKVYHVTCFFCQICKRQLKRGDEYILKDTKLYCRADYDKITN	LIM	TGCACTGGCTGCAATCAACTCATTCAAGATAAATTTCTATTAAAAGTAGCCGACGATTTATGGCATGAAGATTGCCTAAGATGTTATAAATGTACTCAGCCGTTGTCTAAAAGTTGTTATATCAAGGATCACAAGTTATACTGTAAAGAAGACTACGATAAGCTGTTTGGTACTCGATGCGATGGCTGTGGTCGCATTATTGCTTCGAAGCAAGAATTAGTCATGAAAGCTCTCAAGAAAGTTTATCATGTTACATGTTTTTTCTGCCAAATTTGTAAACGACAACTTAAGCGTGGTGATGAATATATATTAAAAGATACAAAGTTGTATTGTAGAGCTGATTATGACAAAATTACCAAT
Lim3/4	#2 - 3718592-3718771	LKRPRTSITQQQLKMLNSVYRIKPRPSRITREMIATKVGLDLRVVQVWFQNKRAKDKRSI	CTTAAACGACCTCGAACATCTATAACACAACAGCAGTTAAAAATGCTTAATTCGGTCTATCGAATTAAACCGAGACCAAGTAGAATTACCAGAGAAATGATTGCTACCAAGGTTGGTTTAGATTTAAGGGTCGTCCAAGTTTGGTTTCAGAATAAACGTGCTAAAGATAAGAGATCAATT	EU700401	no	orf		CFKCQEEIRDRNIYEMDNQLWHGKCISCIDCGKNLEGKCFVKEESIYCSMHYYRRFGRKCQGCNLGILPDEMVYRLHGSCYHINCLLCIVCSRQFKVGDKYYISDEGKPICKEDY	LIM	TGTTTTAAATGCCAAGAAGAAATTCGCGATAGGAACATTTACGAAATGGATAATCAATTATGGCACGGCAAATGCATTTCATGTATAGATTGCGGTAAAAACCTCGAAGGAAAATGTTTTGTAAAGGAAGAGTCAATCTATTGCAGCATGCATTACTACAGACGATTTGGACGTAAATGTCAAGGTTGCAATCTTGGTATCTTACCGGATGAGATGGTTTACCGACTTCATGGCTCTTGCTATCATATTAACTGCCTCCTTTGTATAGTATGTAGTAGACAATTTAAAGTAGGCGATAAATATTACATTTCGGATGAAGGTAAACCAATTTGTAAAGAAGATTAT
Lim2/9	#2 - 4700155-4699976	SKRIRTSFKQPQLRTMKTYFALNHNPDSKDLKQLSIKTGLNKRVLQVWFQNARAKYRRSI	TCGAAACGTATAAGAACATCATTTAAACAACCTCAGTTACGAACTATGAAAACTTATTTTGCTCTTAATCATAACCCAGATAGTAAAGATCTAAAGCAATTATCAATAAAGACAGGATTAAACAAGCGTGTATTACAAGTTTGGTTTCAGAATGCCCGAGCTAAATATCGTCGATCAATA	EU700402	no	orf		CAGCGRSIMDQEYLGIQKTDKKWHIQCLRCYDCNEPLDKDQSCYVKQGNIFCRTDYFNRFGSIKCPTCNSGISPKEHVMKAREYAYHCSCFICHTCNRLLKTGEEFAMRGCKLYCKEHFQ	LIM	TGTGCTGGCTGTGGTCGTAGTATCATGGATCAAGAATATCTGGGTATTCAAAAAACCGACAAAAAATGGCACATACAATGTTTGCGATGCTATGACTGCAATGAACCATTAGATAAAGATCAAAGTTGCTATGTTAAGCAAGGCAACATCTTTTGTAGGACCGATTATTTCAACCGTTTTGGTAGCATCAAATGTCCAACTTGTAATTCTGGTATATCACCTAAAGAACATGTTATGAAAGCAAGAGAGTATGCTTATCATTGTTCTTGCTTTATTTGCCACACATGTAATAGATTGTTAAAAACAGGCGAAGAATTTGCAATGAGAGGATGCAAATTATATTGCAAAGAGCATTTTCAA
Lim1/5	#12 - 1343431-1343610	KRGPRTTIKTEQLEMLKNAFAITPKPTRLIRERLAQQTGLNMRVIQVWFQNRRSKERRVK	AAACGTGGACCGAGAACAACGATTAAGACAGAGCAATTAGAAATGTTAAAAAATGCTTTTGCTATAACGCCTAAGCCAACTAGATTGATACGGGAACGCTTGGCGCAACAAACAGGATTAAATATGCGTGTTATCCAAGTTTGGTTTCAAAATCGACGCTCAAAAGAGCGACGTGTTAAA	EU700403	no	orf		CAGCQLPICDKFLLSVLDRKWHTKCVQCSQCKVQLSEKCFSRDGKLYCRNDFYRTYGTKCSGCGIGIPPNELVRRARDDVYHIKCLKCAICGRQMSTGEQLYINQHNQYICQADYQNSIS	LIM	TGTGCCGGTTGCCAATTGCCAATATGTGATAAATTTCTCCTCAGCGTTTTAGATCGCAAATGGCATACCAAATGTGTTCAATGTTCACAATGTAAAGTGCAATTAAGTGAAAAATGCTTTAGTCGTGATGGCAAATTATACTGTCGAAATGATTTCTATAGAACGTATGGAACTAAATGCTCAGGTTGTGGTATCGGAATACCGCCTAATGAATTAGTACGCCGAGCACGAGATGATGTCTACCATATCAAGTGTTTAAAATGTGCAATTTGTGGTCGTCAAATGTCAACTGGCGAGCAACTTTATATTAACCAACATAATCAGTACATTTGCCAAGCTGATTATCAAAATTCAATTTCT
Lim/Isl	#15 - 1495725-1495546	GTRIRTVLNEKQLQTLRSYYASNPRPDSTVKEKLVELTGLNPRVIRVWFQNKRCKDKKIK	GGAACAAGAATTCGAACGGTACTCAATGAGAAGCAATTGCAGACGCTTAGATCGTATTATGCGAGTAATCCAAGGCCCGATTCAACAGTAAAAGAAAAATTGGTAGAATTAACAGGACTAAATCCTAGAGTTATACGCGTTTGGTTTCAAAATAAAAGATGTAAAGATAAGAAAATAAAA	EU700404	no	orf		CSGCGGKINDRYILQVAPDMQYHAACLKCASCQQLLDEKETCFLRNGKPYCKSDFKMLFHNRCTKCNRIFEPSEFIMRAKGNPYHIDCFRCHSCMRKLIPGDRYGVDTYILYCKEHYLN	LIM	TGCTCTGGTTGTGGTGGCAAGATCAACGATCGCTACATCTTGCAGGTTGCACCTGATATGCAATATCATGCAGCTTGCTTAAAATGCGCTTCGTGCCAGCAACTGTTAGATGAAAAAGAAACATGTTTCCTACGAAATGGCAAACCTTACTGCAAGTCAGATTTTAAAATGTTATTCCATAATCGTTGTACAAAGTGTAACCGAATATTTGAACCAAGTGAATTTATCATGAGAGCCAAAGGCAATCCTTACCATATCGATTGCTTCCGATGTCATAGCTGTATGCGCAAGCTAATTCCTGGTGATCGATATGGCGTCGACACTTACATTTTATATTGTAAAGAGCATTACTTAAAT
SIX
Six3/6	#23 - 752452-752273	GEQKTHCFKEKTRNLLREWYLRDPYPNPGKKRELANATGLTPTQVGNWFKNRRQRDRAAA	GGCGAACAAAAAACTCACTGTTTTAAAGAAAAAACCCGCAATTTACTTCGTGAATGGTATCTACGTGATCCTTATCCTAATCCAGGTAAAAAACGGGAGTTAGCAAATGCTACAGGTTTAACACCGACTCAAGTGGGCAATTGGTTTAAAAATCGTCGCCAACGAGATCGAGCAGCTGCT	EU700405	no	orf
Six1/2	#23 - 772559-772380	GEKITYSFKESSRKMLVEYYQRNPYPTSEEKAIIAEAASLTKVQVSNWFKNKRQRDRAKS	GGTGAGAAGATTACGTATTCATTCAAAGAGTCATCTAGGAAAATGTTAGTAGAATACTATCAACGTAATCCGTATCCAACATCGGAAGAGAAAGCTATCATTGCTGAAGCAGCCTCATTAACTAAAGTACAAGTTAGTAACTGGTTTAAAAACAAACGCCAACGCGACCGTGCTAAAAGT	EU700406	no	orf
POU
POU4	#5 - 2037798-2037935	KKRKRTSIAAMEKRALEAYFAIEPRPSSEKIAIIAEKLDLQKNVVR	AAAAAACGTAAAAGAACTTCTATCGCAGCTATGGAAAAGAGGGCATTAGAAGCTTATTTCGCCATTGAACCTCGACCATCCAGTGAAAAAATTGCCATCATTGCGGAAAAACTAGACTTACAAAAGAATGTTGTCCGT	EU700407	yes	orf	homeobox incomplete	SQQSDIENERLGLELFAENFKQRRTKLGVTQADVGAALGNLKIAGVGCLSQSTICRFESLTLSHNNMMALKPVLAAWLEKAE	POU specific domain	TCCCAACAATCGGATATCGAAAATGAGCGTTTGGGATTGGAATTGTTCGCTGAAAATTTCAAACAACGACGGACTAAACTGGGGGTAACACAAGCCGATGTAGGCGCTGCTTTAGGTAATTTAAAAATTGCTGGAGTCGGTTGCTTAAGTCAATCAACTATTTGTCGCTTCGAATCGTTGACATTAAGTCATAACAATATGATGGCATTAAAACCAGTCTTGGCTGCATGGCTAGAGAAAGCAGAA
POU3	#5 - 3998586-3998765	KRKKRTSIEVAVKGALENHFLKQSKPSAQDIGSLANTLQLDKEVVRVWFCNRRQKEKRLN	AAGCGTAAAAAGCGTACCTCTATTGAAGTAGCTGTAAAAGGAGCCTTAGAAAATCATTTTCTTAAACAATCTAAGCCATCTGCACAAGATATTGGTTCATTAGCCAACACTCTACAATTAGATAAAGAGGTTGTGCGTGTATGGTTCTGTAACAGGAGGCAGAAAGAGAAACGACTTAAT	EU700408	no	orf		ENQSEDTPTSDDLEQFAKQFKQRRIKLGYTQADVGLALGSLYGNVFSQTTICRFEALQLSFKNMCKLKPLLNKWLEQAD	POU specific domain	GAGAATCAATCGGAAGACACACCCACATCAGACGACCTAGAACAGTTCGCTAAGCAATTCAAGCAGAGGAGAATCAAGTTAGGCTACACACAAGCTGATGTTGGCCTTGCTTTAGGTAGCTTGTACGGTAATGTTTTTAGCCAGACAACGATCTGTCGTTTTGAGGCTTTGCAACTTAGCTTCAAAAATATGTGTAAATTGAAACCGTTACTGAACAAATGGCTTGAACAAGCCGAT
TALE
PBX/PBC	#2 - 4563250-4562831	ARRKRRNFSKQATEILNEYFYSHLSNPYPSEEIKEELARKCDITISQISNWFGNKRIRYKKNI	GCGAGAAGGAAAAGACGTAACTTTAGTAAACAAGCCACTGAAATTCTAAACGAGTATTTTTACTCACACTTAAGTAACCCTTATCCCAGCGAAGAGATCAAGGAAGAATTAGCTAGAAAGTGTGATATTACCATTTCTCAGATTTCTAATTGGTTTGGTAATAAAAGAATTCGGTATAAAAAGAATATT	EU700409	yes	GenomeScan/Genscan	G50(53) residue	NKLPDDVDGRRPDVSELLQQIMSINEQSLDEAQARKHALNSHRLKPTLYGVLYEIKEKTVLNIRTPSEEDPPDQQLTRLDNMLISEGIIGPDKGASAAAAAAATASASVHGESQIDHSDYHAKLNQIRQIYHSELEKYEQACNEFTTHVKNLLSEQSRTRPITPKEMDRMVSIIHRKFSAIQVQLKQSTCEALMILRSRYLD	PBC domain	AACAAATTACCTGATGACGTAGATGGTCGTCGTCCGGACGTTTCTGAATTATTACAACAAATAATGTCAATAAATGAACAATCATTGGATGAAGCACAAGCACGTAAGCATGCTCTAAATTCACATCGCCTAAAGCCTACTCTGTACGGCGTTCTATATGAAATTAAGGAAAAGACAGTGCTAAATATTCGAACACCTTCCGAGGAAGATCCTCCCGATCAACAATTAACGCGATTAGATAATATGTTGATTTCTGAAGGAATAATTGGGCCCGATAAAGGTGCTTCTGCTGCTGCTGCTGCTGCTGCTACTGCTAGTGCTTCTGTTCATGGCGAAAGCCAAATTGATCATTCTGATTATCATGCAAAATTAAATCAAATTCGTCAAATCTACCATTCT…
Pknox	#4 - 665787-665359	HRMKRGILPKQATTVMKTWLFQHLMHPYPTEDEKRAIATQTNLSILQVNNWFINARRRILQPM	CACAGGATGAAGCGCGGTATTTTACCGAAGCAGGCTACAACTGTTATGAAAACTTGGCTCTTCCAGCATTTAATGCACCCTTATCCTACGGAAGATGAAAAACGAGCTATAGCTACTCAAACTAATCTTTCAATCTTGCAAGTTAACAACTGGTTTATAAATGCACGGCGAAGAATCCTGCAACCTATG	EU700410	yes	GenomeScan/Genscan	I50(53) residue
Irx	#4 - 5228193-5228381	NNARRKNATRETTSILKAWLYEHRKNPYPTKGEKIMLAIMTKMTLTQVSTWFANARRRLKKEN	AATAATGCCAGACGTAAGAATGCTACTCGTGAAACTACCAGCATACTTAAAGCTTGGTTATATGAACACAGAAAAAATCCTTACCCTACCAAGGGAGAAAAAATTATGTTGGCAATCATGACAAAGATGACATTAACGCAAGTTTCGACATGGTTTGCTAATGCTCGTAGACGCCTTAAAAAGGAAAAC	EU700411	no	orf	A50(53) residue
Meis	#12 - 1257768-1256409	KRKKRGIFPKSATNVMKAWLFQNLGHPYPSEERKRMLAEETSLTILQVNNWFINARRRIVQPM	AAGAGGAAGAAGAGAGGAATATTCCCAAAATCAGCAACTAATGTTATGAAAGCCTGGTTATTTCAAAACCTTGGACATCCTTATCCATCTGAAGAAAGAAAACGAATGTTAGCTGAAGAAACCAGTCTAACTATTTTACAAGTCAATAATTGGTTTATTAACGCAAGGCGTAGAATTGTACAGCCAATG	EU700412	yes	GenomeScan/Genscan	I50(53) residue
HNF
Hnf1	#9 - 2430843-2431085	QRRSRFKWGSASKRILYDSYANNTNPSKEERDMLVDACNHAECVQRGLLPNHESALGSSLVTEVRVYNWFANRRKEDTFKI	CAACGCCGTAGTCGATTTAAATGGGGTTCAGCTAGCAAACGTATTTTATATGATTCCTATGCTAACAATACAAATCCTTCAAAGGAGGAACGTGATATGTTAGTTGATGCTTGCAATCATGCTGAGTGTGTTCAACGCGGCTTGCTGCCAAATCATGAGAGTGCTTTAGGTTCTAGCTTGGTTACTGAAGTTCGGGTATACAATTGGTTTGCCAACCGCCGCAAGGAGGATACTTTCAAGATA	EU700413	no	orf		MALTELQHELLTALLDSGVSKATLIQVLTMPEHSNSISRDYSYIGNDSGKSEQNRKEYRYYETTLDSTYPTNNDAIDLITDANVTDIVKVLKDRGPLAAVERLLSSDPYKVAKMIKTFMQQHSVSQREVVESTSLNQSHLSQHLNRGTAMKTRKRSALYLWYVKRIMLLQRH	HNF-1 domain	ATGGCACTGACAGAGCTACAGCATGAATTGCTCACTGCGTTGCTCGACAGTGGTGTCAGTAAAGCAACGTTGATACAGGTTCTGACTATGCCAGAGCATTCGAATAGCATCTCACGGGATTATTCATATATTGGAAATGATAGTGGCAAAAGCGAACAAAATCGTAAGGAGTACCGGTACTACGAGACGACTTTAGATTCAACGTATCCGACTAATAATGATGCCATAGATCTTATAACTGATGCGAACGTGACTGATATTGTAAAAGTTCTAAAGGATAGAGGACCTCTGGCAGCTGTTGAACGTTTACTAAGTAGTGACCCATACAAAGTTGCCAAAATGATCAAGACTTTTATGCAGCAGCATAGCGTATCTCAGCGTGAAGTCGTTGAATCTACA…
